# Supplementary material for: Pregnancy-Induced Changes in microRNA Expression in Multiple Sclerosis
Source: Front Immunol. 2021 Jan 28;11:552101. doi: 10.3389/fimmu.2020.552101 (PMC7876450; doi:10.3389/fimmu.2020.552101)
Supplement: Supplementary file 4 [file Table_2.xlsx]

## Sheet: Supp Table 2
Supplementary Table 2
APC
	Type		Antigen	Manufacturer	Isotype	Clone	APC				PE				PB
	mDC1	CD1c(BDCA-1)	PerCP-Cy5.5	Biolegend	Mouse IgG1	L161	Antigen	Manufacturer	Isotype	Clone	Antigen	Manufacturer	Isotype	Clone	Antigen	Manufacturer	Isotype	Clone
	pDC	CD303(BDCA-2)	FITC	Miltenyi	Mouse IgG1	AC144	CD209 (DC-SIGN)	Biolegend	MouseIgG2A	9E9A8	CD83	Biolegend	Mouse IgG1	HB15e	CCR7	Biolegend	Mouse IgG2a	TG8/CCR7
	B-cell	CD19	PE-Cy7	Biolegend	Mouse IgG1	HIB19	CD38	Biolegend	Mouse IgG1	HIT2	CD252 (OX40L)	Biolegend	Mouse IgG1	11C3.1	CD11c	Biolegend	Mouse IgG1	Bu15
	Monocyt	CD14	QDot605	Invitrogen	Mouse IgG2a	M5E2	CD275 (ICOSL)	AbD Serotec	Mouse IgG1	MIH11	IL15	RD	Mouse IgG1	34559	CD27 /V450	BD	MouseIgG1	M-T271
							CD274 (PD-L1)	Biolegend	Mouse IgG2b	29E.2A3	CD273 (PD-L2)	RD	Mouse IgG2B	176611	CD86	Biolegend	Mouse IgG2b	IT2.2
															CD80 /V450	BD	Mouse IgG1	L307.4
															CD11b	Biolegend	MouseIgG1	ICRF44
															TLR2 /eFlourNC450	eBioscience	MouseIgG1	T2.5
T cell							PerCP-Cy5.5				APC				FITC				PE				PB
	Type		Antigen	Manufacturer	Isotype	Clone	Antigen	Manufacturer	Isotype	Clone	Antigen	Manufacturer	Isotype	Clone	Antigen	Manufacturer	Isotype	Clone	Antigen	Manufacturer	Isotype	Clone	Antigen	Manufacturer	Isotype	Clone
		CD3	APC-Cy7	Biolegend	Mouse IgG2a	HIT3a	CXCR5	Biolegend	Mouse IgG2b	TG2/CXCR5	CCR6	BD	Mouse IgG1	560619	CD26	Biolegend	Mouse IgG2a	BA5b	CD49d	Biolegend	Mouse IgG1	9F10	CXCR3	Biolegend	Mouse IgG1	TG1/CXCR3
		CD4	PE-Cy7	Biolegend	Mouse IgG1	RPA-T4	CD28	Biolegend	MouseIgG1	CD28.2	IL12RB2	R&D	Mouse IgG1	305719	IL23R	R&D	Mouse IgG2B	218213					CD45RA	Biolegend	Mouse IgG2b	HI100
		CD8	eFlourNC605	eBioscience	Mouse IgG1	RPA-T8	CD161 (KLRB1)	Biolegend	MouseIgG1	HP-3G10	CD122	RD	Mouse IgG1	27302	CD278 (ICOS)	eBioscience	Mouse IgG1	ISA-3					CCR6	Biolegend	Mouse IgG2b	TG7/CCR6
											CD134 (OX-40)	RD	Rat IgG2A	443318									CD31	Biolegend	Mouse IgG1	WM59
																							CD154	Biolegend	Mouse IgG1	24-31
NK
			Antigen	Manufacturer	Isotype	Clone
		CD3	APC-Cy7	Biolegend	Mouse IgG2a	HIT3a
		CD4	PE-Cy7	Biolegend	Mouse IgG1	RPA-T4
		CD8	eFlourNC605	eBioscience	Mouse IgG1	RPA-T8
		cd56	PerCP-Cy5.5	Biolegend	MouseIgG1	HCD56
