# Supplementary material for: Pregnancy-Induced Changes in microRNA Expression in Multiple Sclerosis
Source: Front Immunol. 2021 Jan 28;11:552101. doi: 10.3389/fimmu.2020.552101 (PMC7876450; doi:10.3389/fimmu.2020.552101)
Supplement: Supplementary file 5 [file Table_3.xlsx]

## Sheet: Freq Percentages
Antigen presenting cells (APC)	Pregnant MS				non-pregnant MS
	N		Mean	SD	N		Mean	SD	Mann-Whitney U test, p-value
	Valid	Missing			Valid	Missing
CD14+ Monocytes %	12	0	30.8183	6.1163	13	0	18.1831	4.67196	<0.0001
CD19+Bcells%	12	0	5.345	1.14249	13	0	6.6585	2.1223	0.087
mDCs %	12	0	0.4167	0.10039	13	0	0.6269	0.32998	0.026
pDCs %	12	0	0.4067	0.1185	13	0	0.5315	0.27631	0.123
APC1	N		Mean	SD	N		Mean	SD	Mann-Whitney U test, p-value
	Valid	Missing			Valid	Missing
CD209+B-cells%	12	0	4.2325	0.88609	13	0	3.2515	2.32072	0.11
CD83+ B-cells %	12	0	7.5133	2.69797	13	0	4.4831	3.20147	0.01
CCR7+ B-cells %	12	0	57.5483	5.54727	13	0	53.91	7.96834	0.168
CD209+ MCs %	12	0	1.2992	0.46243	13	0	1.6815	1.73438	0.81
CD83+ MCs %	12	0	1.5867	0.4821	13	0	2.2408	2.30559	1
CCR7+ MCs %	12	0	8.9067	5.99766	13	0	5.7754	4.50114	0.168
CD209+ mDCs %	12	0	7.0367	2.46438	13	0	5.6231	3.33589	0.152
CD83+mDCs %	12	0	4.5525	1.29466	13	0	3.4846	3.37048	0.01
CCR7+ mDCs %	12	0	22.8267	9.47297	13	0	12.87	8.038	0.005
CD209+ pDCs %	12	0	4.0083	1.49826	13	0	3.6192	4.30821	0.11
CD83+ pDCs %	12	0	7.1717	3.44662	13	0	5.7469	6.80693	0.035
CCR7+ pDCs %	12	0	65.0292	5.4125	13	0	57.6977	10.8959	0.11
APC2	N		Mean	SD	N		Mean	SD	Mann-Whitney U test, p-value
	Valid	Missing			Valid	Missing
CD11c+ B-cells %	12	0	13.9567	6.40882	13	0	12.9046	5.73872	0.538
CD11c+ MCs %	12	0	97.7067	1.53947	13	0	92.7415	9.15949	0.347
CD11c+ pDCs %	12	0	26.2917	11.7452	13	0	21.7408	13.5231	0.11
APC3	N		Mean	SD	N		Mean	SD	Mann-Whitney U test, p-value
	Valid	Missing			Valid	Missing
CD27Hi-CD38Hi B cells %	12	0	1.3558	0.87857	13	0	1.9923	1.50939	0.168
CD27+ MCs %	12	0	10.245	5.28112	13	0	11.8923	24.4306	0.052
APC4	N		Mean	SD	N		Mean	SD	Mann-Whitney U test, p-value
	Valid	Missing			Valid	Missing
CD86+ B-cells %	12	0	9.6508	4.10203	13	0	8.8262	2.74628	0.81
CD86+ MCs %	12	0	62.0008	18.4896	13	0	47.4192	25.913	0.152
CD86+ mDCs %	12	0	45.8458	13.8363	13	0	45.6208	14.2043	0.406
CD86+ pDCs %	12	0	26.3933	7.17739	13	0	25.6331	16.1686	0.137
APC5	N		Mean	SD	N		Mean	SD	Mann-Whitney U test, p-value
	Valid	Missing			Valid	Missing
CD80+ B-cells %	12	0	0.8175	0.5607	13	0	0.8654	0.4403	0.47
CD80+ MCs %	12	0	0.2825	0.16488	13	0	0.8885	1.83392	0.098
CD80+ mDCs %	12	0	2.3067	1.45708	13	0	2.9892	1.45689	0.137
CD80+ pDCs %	12	0	3.9133	2.39039	13	0	4.5615	8.05121	0.205
CD275/ICOSL+ B-cells %	12	0	5.3008	1.74024	13	0	4.1262	3.05637	0.152
CD252/OX40L+ B-cells %	12	0	8.0917	3.44571	13	0	4.4423	3.99347	0.019
CD275/ICOSL+ MCs %	12	0	7.245	5.46056	13	0	7.2362	8.97792	0.574
CD252/OX40L+ MCs %	12	0	6.7258	2.72084	13	0	6.8962	12.8869	0.026
CD275/ICOSL+ mDCs %	12	0	3.6467	1.52597	13	0	3.9877	4.33287	0.503
CD252/OX40L+ mDCs %	12	0	4.7292	2.04858	13	0	3.9823	5.43104	0.04
CD275/ICOSL+ pDCs %	12	0	4.3	2.9931	13	0	4.2323	6.66061	0.152
CD252/OX40L+ pDCs %	12	0	6.8592	3.4634	13	0	5.9969	9.21275	0.035
APC6	N		Mean	SD	N		Mean	SD	Mann-Whitney U test, p-value
	Valid	Missing			Valid	Missing
CD11b+ B-cells %	12	0	27.7633	11.9931	13	0	24.4785	6.32667	0.406
CD11b+ MCs %	12	0	96.7958	2.28023	13	0	97.7854	2.47598	0.27
CD11b+ mDCs %	12	0	62.6092	11.3243	13	0	52.3892	13.0514	0.035
CD11b+ pDCs %	12	0	27.8208	10.4161	13	0	26.1831	12.7409	0.65
APC7	N		Mean	SD	N		Mean	SD	Mann-Whitney U test, p-value
	Valid	Missing			Valid	Missing
PDL1+ B-cells %	12	0	2.0808	1.31557	13	0	2.2069	0.72191	0.205
PDL2+ B-cells %	12	0	2.0058	1.35888	13	0	1.6615	0.69354	0.689
PDL1+ MCs %	12	0	0.6433	0.21689	13	0	0.9908	0.93834	0.65
PDL2+ MCs %	12	0	0.9558	0.22701	13	0	1.7554	1.58217	0.098
PDL1+ mDCs %	12	0	5.3142	2.07793	13	0	4.08	2.17909	0.098
PDL2+ mDCs %	12	0	3.2033	1.35372	13	0	3.1923	2.36166	0.611
PDL1+ pDCs %	12	0	6.0433	4.70542	13	0	2.8323	1.60715	0.046
PDL2+ pDCs %	12	0	3.0033	1.1499	13	0	3.2362	1.90247	1
Flowcytometry data from pregnant relapsing-remitting multiple sclerosis (RRMS) patients and non-pregnant RRMS patients.
Frequencies in percentage of cell subsets and their surface immune markers are shown.
Significant values are in bold and suggestive values are in italic.

## Sheet: APC 1
Markers APC 1:
CD209/DC-SIGN: Visual gating for B cells and MCs. Additional APCs (mDC and pDC) are gated from B cell gate.
CD83: Visual gating.
CCR7: Gated from isotype Lymfo/Mono mIgG2a PB.

## Sheet: APC 2
Markers APC 2:
CD11c: Gated from lymfo/mono mIgG1-PB

## Sheet: APC 3
Markers APC 3:
CD27: Visual gating for Monocytes.
CD27HiCD38Hi B cells: Visual gating.

## Sheet: APC 4
	Markers APC 4:
	CD86: lymfo/mono mIgG2B-PB

## Sheet: APC 5
	Markers APC 5:
	CD275/ICOSL: Visual gating for B cells. Additional APCs (MCs, mDC and pDC) are gated from B cell gate.
	CD252/OX40L: Visual gating for B cells. Additional APCs (MCs, mDC and pDC) are gated from B cell gate.
	CD80: Visual gating for all APCs.

## Sheet: APC 6
Markers APC 6:
CD11b: lymfo/mono mIgG1-PB

## Sheet: APC 7
	Markers APC 7:
	CD274/PDL1: Visual gating for all APCs
	CD273/PDL2: Visual gating for all APCs
