# Supplementary material for: Pregnancy-Induced Changes in microRNA Expression in Multiple Sclerosis
Source: Front Immunol. 2021 Jan 28;11:552101. doi: 10.3389/fimmu.2020.552101 (PMC7876450; doi:10.3389/fimmu.2020.552101)
Supplement: Supplementary file 6 [file Table_4.xlsx]

## Sheet: Freq Percentages
NK cells	Pregnant MS				non-pregnant MS
	N		Mean	SD	N		Mean	SD	Mann-Whitney U test, p-value
	Valid	Missing			Valid	Missing
NK cells %	12	0	4.8342	1.59806	13	0	8.7154	3.67733	0.003
CD56Bright NK cells %	12	0	13.8775	11.5998	13	0	8.3908	8.59421	0.007
CD56Dim NK cells %	12	0	86.1225	11.5998	13	0	91.6308	8.59836	0.007
NKT cells %	12	0	3.4633	1.55246	13	0	5.8192	6.07757	1
Flowcytometry data from pregnant relapsing-remitting multiple sclerosis (RRMS) patients and non-pregnant RRMS patients.
Frequencies in percentage of cell subsets and their surface immune markers are shown.
Significant values are in bold and suggestive values are in italic.

## Sheet: NK 
	Markers NK:
	NK cell: Visual gating
	CD56Dim NK cell: Visual gating
	CD56Bright NK cells: Visual gating
	NKT cells: Visual gating.
