# Supplementary material for: Pregnancy-Induced Changes in microRNA Expression in Multiple Sclerosis
Source: Front Immunol. 2021 Jan 28;11:552101. doi: 10.3389/fimmu.2020.552101 (PMC7876450; doi:10.3389/fimmu.2020.552101)
Supplement: Supplementary file 7 [file Table_5.xlsx]

## Sheet: Freq Percentages
T cells	Pregnant MS				non-pregnant MS
	N		Mean	SD	N		Mean	SD	Mann-Whitney U test, p-value
	Valid	Missing			Valid	Missing
CD4 T cells %	12	0	64.3217	8.6369	13	0	64.5254	7.20172	0.894
CD8 T cells %	12	0	31.7608	9.16275	13	0	31.3185	6.38801	0.81
T1	N		Mean	SD	N		Mean	SD	Mann-Whitney U test, p-value
	Valid	Missing			Valid	Missing
CXCR5+ CD4 T cells %	12	0	9.7792	2.45874	13	0	10.5392	3.68433	0.728
CCR6+ CXCR5+ CD4 T cells %	12	0	17.0067	6.36629	13	0	26.33	8.98223	0.016
CCR6+CXCR3+ CXCR5+ CD4 T cells %	12	0	7.3858	3.02354	13	0	10.7754	4.64621	0.035
CCR6-CXCR3- CXCR5+ CD4 T cells %	12	0	44.2392	8.19994	13	0	33.5092	6.81411	0.002
CXCR3+ CXCR5+ CD4 T cells %	12	0	31.3683	8.13771	13	0	29.3831	8.1252	0.295
CCR6+ CD4 T cells %	12	0	16.1108	7.45978	13	0	18.8354	6.71151	0.247
CCR6+CXCR3+ CD4 T cells %	12	0	37.4267	9.54301	13	0	42.3723	8.43727	0.205
CXCR3+ CD4 T cells %	12	0	26.8525	6.16241	13	0	27.2746	9.34659	1
CXCR5+ CD8 T cells %	12	0	1.5542	0.58242	13	0	2.5969	1.7318	0.022
CCR6+ CD8 T cells %	12	0	6.6383	4.19084	13	0	9.7646	9.78345	0.503
CXCR3+ CD8 T cells %	12	0	44.9283	11.7971	13	0	48.6569	12.0918	0.611
T2	N		Mean	SD	N		Mean	SD	Mann-Whitney U test, p-value
	Valid	Missing			Valid	Missing
IL12RB2+ CD4 T cells %	12	0	0.5033	0.14798	13	0	0.7815	0.39349	0.068
IL23R+ CD4 T cells %	12	0	0.7	0.20338	13	0	0.6292	0.4259	0.295
CCR6+IL23R+ CD4 T cells %	12	0	27.9133	18.4133	13	0	35.1662	16.8	0.574
CCR6+ CD4 T cells %	12	0	9.9167	12.5526	13	0	12.9977	8.17397	0.689
IL23R+CCR6+ CD4 T cells %	12	0	21.1208	21.0536	13	0	7.4308	11.9249	0.077
IL12RB2+IL23R+ CD4 T cells %	12	0	0.0358	0.02353	13	0	0.0492	0.04573	0.376
IL12RB2+ CD8 T cells %	12	0	0.3567	0.20615	13	0	0.7069	0.47666	0.035
IL23R+ CD8 T cells %	12	0	1.0733	1.47998	13	0	0.8354	1.02569	0.186
CCR6+ CD8 T cells %	12	0	6.0708	7.84155	13	0	8.3208	8.8471	0.376
T3	N		Mean	SD	N		Mean	SD	Mann-Whitney U test, p-value
	Valid	Missing			Valid	Missing
CD122+ CD4 T cells %	12	0	0.5283	0.39143	13	0	1.6292	1.37353	0.087
CD4+ 25hi 127lo Tregs %	12	0	7.2525	1.1082	13	0	7.2123	1.67183	1
T4	N		Mean	SD	N		Mean	SD	Mann-Whitney U test, p-value
	Valid	Missing			Valid	Missing
CXCR5+ CD4 T cells %	12	0	9.7042	2.606	13	0	10.5592	4.44484	0.728
ICOS+ CXCR5+ CD4 T cells %	12	0	2.175	1.50506	13	0	2.3908	2.18902	1
OX40+ CXCR5+ CD4 T cells %	12	0	1.3433	0.62289	13	0	3.3092	3.11169	0.068
OX40+ CD4 T cells %	12	0	1.1208	0.47189	13	0	2.5154	1.91261	0.04
ICOS+ CD4 T cells %	12	0	0.6625	0.28512	13	0	0.7377	0.28514	0.406
CD40L+ CD4 T cells %	12	0	0.7633	0.56468	13	0	0.6146	0.27491	0.81
CD40L+ CXCR5+ CD4 T cells %	12	0	1.5342	0.93555	13	0	1.4392	1.25661	0.437
CXCR5+ CD8 T cells %	12	0	1.5475	0.62793	13	0	2.7077	2.83405	0.11
OX40+ CD8 T cells %	12	0	0.1783	0.0975	13	0	1.0077	1.20264	0.01
ICOS+ CD8 T cells %	12	0	0.3158	0.2012	13	0	0.3577	0.17064	0.347
CD40L+ CD8 T cells %	12	0	1.1008	1.02424	13	0	0.92	0.47728	0.728
Flowcytometry data from pregnant relapsing-remitting multiple sclerosis (RRMS) patients and non-pregnant RRMS patients.
Frequencies in percentage of cell subsets and their surface immune markers are shown.
Significant values are in bold and suggestive values are in italic.

## Sheet: T1
Markers T cell 1:
CXCR5: Visual gating
CCR6: Visual gating
CXCR3: Isotype lymfo mIgG1-PB
CCR6/CXCR3: Gated after CCR6(Visual gating) and CXCR3(isotype; mIgG1-PB)

## Sheet: T2
Markers T cell 2:
IL12RB2: Visual gated for CD4T cells
IL23R : Visual gated for CD4T cells
CCR6 : Gated with Isotype mIgG2B-PB
IL23R+CCR6+CD4 T cell: Visuelt after IL23R CD4+ Tcells
CCR6+IL23R+CD4 Tcell: Isotype lymfo mIgG2B-PB
IL12RB2+IL23R+ CD4 Tcell: Visual gating

## Sheet: T3 
	Markers T cell 3:
	CD122: FMO-APC T cell
	CD4 Treg: Visual gating of CD25+Cd127low CD4+

## Sheet: T4
	Markers T cell 4:
	CXCR5: Visual gating for CD4 T cells
	CD134/OX40 : FMO-APC Tcell
	ICOS/CD278 : Visual gating for CD4
	CD154/CD40L: Lymfo mIgG1-PB
