# Supplementary material for: Pregnancy-Induced Changes in microRNA Expression in Multiple Sclerosis
Source: Front Immunol. 2021 Jan 28;11:552101. doi: 10.3389/fimmu.2020.552101 (PMC7876450; doi:10.3389/fimmu.2020.552101)
Supplement: Supplementary file 8 [file Table_6.xlsx]

## Sheet: Supp Table 6
Supplementary Table 6
Whole blood mRNA gene expression
Gene symbol	TaqMan primer/probe ID	Amplicon lenght
USP18	Hs00276441_m1	102
MX1	Hs00182073_m1	99
IL10	Hs00961622_m1	74
CASC3 (MLN51)	hs00904832_m1	71
UBE2D2 (UbcH5B)	hs00366152_m1	70
PDL1 (CD274)	Hs01125301_m1	89
PDL2 (CD273)	Hs01057777_m1	61
Whole blood miRNA gene expression
microRNA	Applied Biosystemms Part number	ABI Assay ID	Mature sequence
hsa-miR-1	4427975	2222	UGGAAUGUAAAGAAGUAUGUAU
hsa-miR-625	4427975	2431	AGGGGGAAAGUUCUAUAGUCC
miR-330-3p	4427975	544	GCAAAGCACACGGCCUGCAGAGA
miR-196b	4427975	2215	UAGGUAGUUUCCUGUUGUUGGG
