# Supplementary material for: Pregnancy-Induced Changes in microRNA Expression in Multiple Sclerosis
Source: Front Immunol. 2021 Jan 28;11:552101. doi: 10.3389/fimmu.2020.552101 (PMC7876450; doi:10.3389/fimmu.2020.552101)
Supplement: Supplementary file 9 [file Table_7.xlsx]

## Sheet: Supp Table 7
Supplementary Table 7
Expression fold change in HCs of the differentially expressed pregnancy MS miRs.
		Reference: Healthy controls (HC) post-partum
Assay	Type	HC third trimester ratio	HC third trimester fold change	HC third trimester (p-value)
hsa-miR-486-5p-4378096	CARD A	2.5133	2.5133	0.2889
hsa-miR-95-4373011	CARD A	0.6909	1.44739	0.2349
hsa-miR-221-4373077	CARD A	1.1735	1.1735	0.3634
hsa-miR-1-4395333	CARD A	0.2854	3.50385	0.0985
hsa-miR-20a-4373286	CARD A	0.9678	1.03327	0.8794
hsa-miR-28-5p-4373067	CARD A	0.8028	1.24564	0.1978
hsa-miR-186-4395396	CARD A	0.7684	1.30141	0.1262
hsa-miR-17-4395419	CARD A	0.9395	1.0644	0.7656
hsa-miR-200b-4395362	CARD A	0.6457	1.54871	0.0864
hsa-miR-106a-4395280	CARD A	0.9294	1.07596	0.7153
hsa-miR-20b-4373263	CARD A	1.0044	1.0044	0.9828
hsa-miR-625-4395542	CARD A	0.8194	1.22041	0.2487
hsa-miR-146a-4373132	CARD A	0.6881	1.45328	0.097
hsa-miR-335-4373045	CARD A	0.9352	1.06929	0.7772
hsa-miR-342-5p-4395258	CARD A	0.9819	0.9819	0.9465
hsa-miR-874-4395379	CARD A	0.7046	1.41924	0.4556
hsa-miR-19b-1#-002425	CARD B	0.9946	1.00543	0.9584
hsa-miR-31#-002113	CARD B	0.8715	1.14745	0.721
hsa-miR-340#-002259	CARD B	1.3602	1.3602	0.228
hsa-miR-922-002152	CARD B	0.9371	1.06712	0.9101
hsa-miR-22#-002301	CARD B	1.342	1.342	0.3088
